# Supplementary material for: Targeting RUNX1 protects against diastolic dysfunction in a two-hit mouse model of heart failure with preserved ejection fraction
Source: Cardiovasc Res. 2026 May 26;122(10):1318–28. doi: 10.1093/cvr/cvag106 (PMC13355837; doi:10.1093/cvr/cvag106)
Supplement: cvag106_Supplementary_Data [file cvag106_supplementary_data.zip]

Archive with 2 entries (2 files):
- SUPPLEMENTAL_26JAN2026.pdf
- SUP_METHODS_30APRIL26.docx
